# Supplementary material for: Clinical Characteristics and Prognosis of Patients with End-Stage Hypertrophic Cardiomyopathy from a Tertiary Center Cohort: Systolic Dysfunction and Advanced Diastolic Dysfunction
Source: Diagnostics (Basel). 2025 Apr 29;15(9):1134. doi: 10.3390/diagnostics15091134 (PMC12071236; doi:10.3390/diagnostics15091134)
Supplement: Supplementary file 1 [file diagnostics-15-01134-s001.zip]

Archive with 1 entries (1 files):
- diagnostics-3602699-supplementary.pdf
